# Supplementary material for: Butyrate promotes oral squamous cell carcinoma cells migration, invasion and epithelial-mesenchymal transition
Source: PeerJ. 2022 Feb 22;10:e12991. doi: 10.7717/peerj.12991 (PMC8877342; doi:10.7717/peerj.12991)
Supplement: Supplemental Information 1 [file peerj-10-12991-s001.zip › Raw data/CCK8/The raw data of SCC-9-CCK8.xlsx]

## Sheet: Sheet1
SCC-9
24h
	SCC-9-1									SCC-9-2								SCC-9-3
concentration	OD Value	blank	difference						concentration	OD Value	blank	difference					concentration	OD Value	blank	difference
0	1.3721	0.228	1.1441						0	1.3738	0.2308	1.143					0	1.1738	0.2198	0.954
	1.3864	0.2227	1.1637							1.288	0.2279	1.0601						1.188	0.2247	0.9633
	1.3074	0.2328	1.0746							1.3682	0.2263	1.1419						1.1682	0.2239	0.9443
1.25	1.2834	0.2316	1.0518						1.25	1.1274	0.2168	0.9106					1.25	0.9586	0.2301	0.7285
	1.1436	0.2301	0.9135							0.9821	0.2209	0.7612						0.9356	0.2336	0.702
	1.1874	0.2257	0.9617							1.0729	0.2241	0.8488						1.1145	0.2218	0.8927
2.5	0.8996	0.2309	0.6687						2.5	0.9615	0.2317	0.7298					2.5	0.8075	0.2253	0.5822
	0.9328	0.2235	0.7093							0.8789	0.2198	0.6591						0.8049	0.2204	0.5845
	1.0708	0.2301	0.8407							0.9683	0.2258	0.7425						0.9683	0.2183	0.75
5	0.8655	0.2111	0.6544						5	0.889	0.2312	0.6578					5	0.728	0.2193	0.5087
	0.9016	0.2314	0.6702							0.8593	0.2301	0.6292						0.7593	0.212	0.5473
	0.9741	0.2541	0.72							0.8747	0.2276	0.6471						0.8547	0.2307	0.624
48h
	SCC-9-1									SCC-9-2								SCC-9-3
concentration	OD Value	blank	difference						concentration	OD Value	blank	difference					concentration	OD Value	blank	difference
0	2.3216	0.2407	2.0809						0	2.1357	0.2421	1.8936					0	2.1357	0.2382	1.8975
	2.2224	0.224	1.9984							2.0702	0.2371	1.8331						2.0702	0.2262	1.844
	2.1945	0.2232	1.9713							2.1763	0.2303	1.946						2.1763	0.2281	1.9482
1.25	1.4227	0.2236	1.1991						1.25	1.6224	0.2314	1.391					1.25	1.5224	0.2403	1.2821
	1.4824	0.2218	1.2606							1.5728	0.2361	1.3367						1.5576	0.2369	1.3207
	1.5345	0.2331	1.3014							1.5902	0.2329	1.3573						1.5329	0.2385	1.2944
2.5	1.1621	0.2322	0.9299						2.5	0.9609	0.2301	0.7308					2.5	0.9609	0.2443	0.7166
	1.0803	0.2339	0.8464							0.9566	0.2394	0.7172						0.9566	0.2437	0.7129
	1.1292	0.2307	0.8985							1.0106	0.2367	0.7739						1.0106	0.2409	0.7697
5	0.9493	0.236	0.7133						5	0.8427	0.2404	0.6023					5	0.8427	0.2428	0.5999
	0.882	0.2315	0.6505							0.7978	0.2419	0.5559						0.7978	0.2457	0.5521
	0.9995	0.2346	0.7649							0.8256	0.2381	0.5875						0.8256	0.2489	0.5767
