# Supplementary material for: Butyrate promotes oral squamous cell carcinoma cells migration, invasion and epithelial-mesenchymal transition
Source: PeerJ. 2022 Feb 22;10:e12991. doi: 10.7717/peerj.12991 (PMC8877342; doi:10.7717/peerj.12991)
Supplement: Supplemental Information 1 [file peerj-10-12991-s001.zip › Raw data/qRT-PCR/MMPs-PCR.xlsx]

## Sheet: Sheet1
HSC-4
			one						two						three
group						group						group
0mM	gapdh	16.9108	16.8887	16.9689		0mM	gapdh	17.3669	17.2805	16.9345		0mM	gapdh	17.7901	17.9262	17.9391
	MMP1	21.7545	21.7567	21.8427			MMP1	22.5392	22.4544	22.5355			MMP1	23.4671	23.0568	23.2204
	MMP2	29.8431	29.923	29.6745			MMP2	29.9176	29.8196	30.4058			MMP2	28.9805	28.9264	28.6172
	MMP9	33.1919	33.6448	34.0914			MMP9	32.6163	32.7787	32.9878			MMP9	32.3704	32.6291	32.3257
	MMP13	28.7036	28.2381	28.4166			MMP13	28.2908	28.768	28.4722			MMP13	29.5436	29.9263	29.4769
2.5mM	gapdh	16.9316	16.9396	16.758		2.5mM	gapdh	17.8235	17.9191	17.404		2.5mM	gapdh	18.1978	18.7985	18.1264
	MMP1	20.342	20.6741	20.3557			MMP1	21.3678	21.0279	21.0338			MMP1	21.7736	21.9892	21.9272
	MMP2	28.946	28.6699	28.6765			MMP2	29.1723	29.2383	29.2863			MMP2	27.5775	27.3602	27.4767
	MMP9	31.7294	32.1829	31.9429			MMP9	32.205	32.3857	32.1444			MMP9	30.7871	31.0542	31.1065
	MMP13	26.8058	27.1937	27.1741			MMP13	27.6231	27.4877	27.4664			MMP13	28.4369	28.3022	28.3123
5mM	gapdh	16.8121	16.8453	16.8631		5mM	gapdh	17.6361	17.7043	17.73		5mM	gapdh	17.8895	18.0255	17.8921
	MMP1	20.1654	20.1826	20.9334			MMP1	21.4892	21.3924	20.7435			MMP1	21.1707	21.305	21.4818
	MMP2	28.7225	28.6158	28.6487			MMP2	29.6924	29.3715	29.2473			MMP2	27.5136	27.8572	27.4792
	MMP9	32.1874	32.0537	31.4839			MMP9	31.4686	31.3169	31.9686			MMP9	30.2128	30.3792	30.2266
	MMP13	26.6156	26.695	27.0597			MMP13	27.4761	27.1739	27.7661			MMP13	27.3414	27.0581	27.5786
SCC-9
			one						two						three
group						group						group
0mM	gapdh	17.3977	17.5731	17.3479		0mM	gapdh	18.8593	18.795	18.9485		0mM	gapdh	17.9901	18.0019	18.217
	MMP1	29.7375	29.0945	29.5128			MMP1	30.1278	29.8987	30.1322			MMP1	29.5799	29.6859	29.6787
	MMP2	27.7331	27.9305	27.4676			MMP2	27.928	27.7833	27.7152			MMP2	27.7264	27.6182	27.6867
	MMP9	32.3007	32.9132	32.8213			MMP9	33.2232	32.8966	33.4454			MMP9	32.9776	32.9523	32.2985
	MMP13	29.852	29.8594	29.4704			MMP13	30.4676	30.7086	30.768			MMP13	29.8129	29.8697	29.4396
2.5mM	gapdh	17.4895	17.3749	17.7623		2.5mM	gapdh	18.8262	18.6987	18.8191		2.5mM	gapdh	17.5422	17.2438	17.6482
	MMP1	28.0811	28.131	28.3548			MMP1	28.1125	28.4746	27.9275			MMP1	27.7761	27.1512	27.2354
	MMP2	26.0451	25.9698	25.9736			MMP2	26.2643	26.2604	26.1287			MMP2	25.8283	25.6908	26.0173
	MMP9	31.2957	30.711	30.9013			MMP9	30.9344	30.4712	30.8158			MMP9	30.4335	30.3858	30.189
	MMP13	27.8134	27.072	27.1664			MMP13	28.5902	28.5501	28.9307			MMP13	27.0086	27.4226	27.1479
5mM	gapdh	17.6944	17.5579	18.1864		5mM	gapdh	18.8233	18.7964	18.9128		5mM	gapdh	18.5088	18.5106	18.287
	MMP1	29.0521	28.6118	28.2898			MMP1	28.1829	28.0371	27.9681			MMP1	27.7072	27.3574	28.1307
	MMP2	26.621	26.5346	26.6038			MMP2	26.602	26.6822	26.6046			MMP2	26.2972	26.4928	26.039
	MMP9	31.1455	31.9459	31.0176			MMP9	31.0901	31.1061	30.9289			MMP9	30.6564	30.6744	30.8399
	MMP13	27.5799	27.6859	27.6787			MMP13	28.7645	28.6768	28.3155			MMP13	28.2458	28.0479	28.4094
